# Supplementary material for: AC-265347 Inhibits Neuroblastoma Tumor Growth by Induction of Differentiation without Causing Hypocalcemia
Source: Int J Mol Sci. 2022 Apr 13;23(8):4323. doi: 10.3390/ijms23084323 (PMC9027928; doi:10.3390/ijms23084323)
Supplement: Supplementary file 1 [file ijms-23-04323-s001.zip]

Archive with 1 entries (1 files):
- ijms-1680068-supplementary.pdf
